# Supplementary material for: Regulation of Oil Penetration, Lipid Oxidation, and Flavor Characteristics in Batter-Coated Fried Fish Cubes: The Functional Implications of Hydrocolloids
Source: Gels. 2025 Sep 30;11(10):781. doi: 10.3390/gels11100781 (PMC12562527; doi:10.3390/gels11100781)
Supplement: Supplementary file 1 [file gels-11-00781-s001.zip]

Archive with 1 entries (1 files):
- gels-3853015-supplementary.pdf
